# Supplementary material for: Development and validation of a sleep questionnaire, SNoRE 3.0, to evaluate sleep in companion dogs
Source: Sci Rep. 2023 Aug 16;13:13340. doi: 10.1038/s41598-023-40048-1 (PMC10432410; doi:10.1038/s41598-023-40048-1)
Supplement: Supplementary file 2 — Supplementary Information 2. [file 41598_2023_40048_MOESM2_ESM.xlsx]

## Sheet: Sheet1
Phase 1 Data file. This file include signlament of Phase 1 participants, as well as quantification of EEG parameters, CADES scores and SNoRE scores
Dog	Breed	Sex	Age (years)	PSG performed	Latency to drowsiness (sec)	Latency to NREM (sec)	Latency to REM (sec)	Time in W (sec)	Time in drowsiness (sec)	Time in NREM (sec)	Time REM (sec)	Total recording length	CADES Sleep	CADES total	Q1	Q2	Q3	Q4	Q5	Q6	Q7	Q8	Q9	SNORE3.0 Fac 1	SNORE 3.0 Fac2	SNORE 3.0 Total
Y3	Beagle	MC	1.307	Yes	282	297	2634	2304	1002	1734	75	5115			1	1	1	4	1	1	3	1	1	4	2	6
Y5	Mix	FS	2.973	Yes	108	675		3837	2130	520	0	6487			1	1	1	4	1	1	1	1	1	4	2	6
Y7	Pitbull	FS	3	Yes	573	768	1011	1146	957	2829	2010	6942			1	1	2	8	1	1	2	1	1	5	2	7
Y6	Pitbull	MC	3.77	Yes	72	198	348	2022	1494	2250	843	6609			1	2	1	3	2	2	1	1	1	5	4	9
Y11	Labrador	MC	3.841	Yes	264	3078	3129	2697	2142	1854	507	7200			1	2	1	6	6	5	1	1	1	5	11	16
Y8	Lab	FS	4.792	Yes	1707	2787	3327	4998	681	1284	141	7104			1	2	1	4	1	1	3	1	1	5	2	7
Y10	Pitbull	MC	5	Yes	333	1482	1617	2211	1359	2529	156	6255			1	3	1	6	1	2	5	2	1	7	3	10
Y4	Pitbull	MC	5.036	Yes	231	237	1146	2616	2613	1749	222	7200			1	1	1	7	1	1	3	1	1	4	2	6
Y9	Maltese	FS	6.63	Yes	687	840	1377	3586	810	1746	960	7102			1	3	1	2	1	1	1	1	1	6	2	8
Y2	Shithzu	MC	6.934	Yes	306	582	5379	3372	942	2166	114	6594			1	1	1	6	1	1	2	1	1	4	2	6
Y1	Labrador	FS	8.65	Yes	198	450	1548	2157	933	3774	270	7134			1	1	1	5	1	2	2	1	1	4	3	7
AB9	Australian Shepherd	FS	10	No									10	29	1	3	5	2	1	1	1	1	7	10	2	12
AB10	Mix	MC	10.1	No									10	30	1	10	1	1	1	1	1	1	1	13	2	15
O4	Mix	FS	10.4	Yes	603	771	993	3306	1746	1953	195	7200	0	4	1	1	1	3	1	1	1	1	1	4	2	6
O5	Lab	MC	10.6	Yes	183	768	1077	3069	1971	1728	219	6987	0	0	1	1	1	6	1	1	2	1	2	4	2	6
AB7	German Shepherd	FS	11	No									6	22	1	4	1	8	1	2	1	1	1	7	3	10
AB2	Mix	MC	11.2	No									0	24	2	2	1	2	2	1	1	1	1	6	3	9
AB24	Mix	MC	11.2	No									18	33	1	2	1	3	1	1	2	1	9	5	2	7
O1	Setter	FS	11.4	Yes	342	993	3195	2556	2775	1617	189	7137	0	0	1	1	1	2	1	1	3	1	1	4	2	6
O2	Daschund	MC	11.4	Yes	219	4281	4707	3957	1596	1431	177	7161	6	8	1	2	3	1	1	1	1	1	1	7	2	9
AB28	Mix	MC	11.6	No									16	37	1	3	1	8	1	1	2	2	10	7	2	9
O13	Mix	FS	11.7	Yes	672	1041	2187	1770	1611	2982	861	7224	4	16	1	1	1	5	1	1	8	1	1	4	2	6
AB23	Australian Shepherd	FS	11.7	No									10	21	1	5	1	3	2	3	1	2	1	9	5	14
AB17	Mix	MC	11.8	No									20	53	7	8	2	3	1	1	5	1	8	18	2	20
AB1	Rhodesian	FS	11.9	No									4	18	1	9	1	10	1	1	10	6	7	17	2	19
O7	Short haired	MC	11.9	Yes	93	249	3072	2154	1905	1818	162	6039	0	5	1	2	1	2	1	1	3	2	1	6	2	8
O15	Lab	FS	11.9	Yes	273	453		4314	2484	402	0	7200	0	3	1	1	1	8	1	1	6	1	1	4	2	6
AB29	Golden	MC	12	No									6	19	1	3	2	1	1	2	1	1	3	7	3	10
AB5	Labrador	MC	12.1	No									16	44	1	1	1	10	1	1	10	1	1	4	2	6
O11	Mix	MC	12.1	Yes	63	4050	5802	1986	4317	741	156	7200	0	27	1	4	1	10	1	1	2	1	3	7	2	9
O19	Pitbull	FS	12.16	Yes	4464	4722		6147	702	351	0	7200	18	34	1	3	2	7	4	4	9	2	1	8	8	16
AB11	Collie	MC	12.3	No									14	45	2	2	2	2	1	1	1	1	5	7	2	9
AB21	Mix	MC	12.3	No									20	52	8	8	5	4	1	1	1	1	2	22	2	24
O9	Basset	FS	12.42	Yes	807	906		5880	576	744	0	7200	16	42	1	1	2	10	1	1	2	1	3	5	2	7
O20	Border collie	MC	12.5292	Yes	1254	1317	1845	3954	918	2064	264	7200	0	0	1	1	1	2	1	1	1	1	1	4	2	6
AB27	Basset hound	FS	12.6	No									20	61	8	8	8	3	2	2	1	2	7	26	4	30
AB3	Mix	MC	12.7	No									4	19	1	4	1	3	5	1	2	1	1	7	6	13
AB8	Mix	MC	12.7	Yes	399			4815	2196	0	0	7011	16	40	1	1	1	9	5	5	3	1	10	4	10	14
AB13	Mix	MC	12.8	No									20	35	1	3	1	5	3	2	2	2	1	7	5	12
O10	Pitbull	FS	12.8	Yes	81	519	1227	2457	1113	2847	783	7200	0	9	1	1	1	2	1	1	3	1	1	4	2	6
AB22	Mix	MC	12.8	No									18	40	1	2	2	8	6	6	3	1	7	6	12	18
AB4	Golden	MC	13	No									4	33	1	1	1	3	1	1	3	1	4	4	2	6
O3	Golden	MC	13.1	No									4	10	1	1	1	2	1	1	1	1	1	4	2	6
AB15	Mix	FS	13.2	No									18	37	4	7	9	6	3	1	5	3	3	23	4	27
O24	German Shepherd	MC	13.2	Yes	768	3120	5112	4080	1506	1347	267	7200	0	0	1	1	1	3	1	1	3	1	2	4	2	6
AB31	Golden	MC	13.2	No									6	18	1	1	1	6	1	1	2	1	1	4	2	6
O21	Pomeran	FS	13.3	Yes	3336	3369		3441	1179	759	0	5379	0	23	1	1	1	4	1	1	4	2	1	5	2	7
O22	Mix	FS	13.3	Yes	1605	2082	2610	3870	2391	618	9	6888	0	9	1	1	3	2	1	1	1	1	1	6	2	8
AB18	Mix	MC	13.4	No									0	19	1	1	1	4	4	1	3	1	1	4	5	9
O6	Mix	MC	13.6	Yes	1539	1647	1914	2580	492	2652	1476	7200	0	16	1	3	3	8	1	1	6	1	1	8	2	10
AB12	Mix	MC	13.7	No									20	43	4	7	4	9	1	1	4	5	7	20	2	22
AB19	Labrador	MC	13.8	No									4	25	1	1	1	7	1	3	2	1	1	4	4	8
AB30	Mix	FS	13.8	No									0	30	1	2	1	4	2	3	1	1	1	5	5	10
AB16	Mix	MC	13.9	No									0	16	1	1	1	5	1	1	5	1	1	4	2	6
O16	Pitbull	MC	13.9	Yes	2550	2802		4908	714	411	0	6033	14	57	4	3	5	4	2	2	3	3	1	15	4	19
AB14	Mix	FS	14.1	Yes	90	2703	3171	2250	4557	324	69	7200	20	60	1	1	2	6	6	6	6	1	8	5	12	17
AB25	Mix	FS	14.2	No									20	41	1	6	6	5	4	5	5	5	3	18	9	27
AB6	Mix	FS	14.3	No									18	52	4	8	4	4	1	1	10	1	1	17	2	19
O25	Mix	MC	14.5	Yes	1008	2295		4668	1377	549	0	6594	20	56	2	7	7	1	1	1	1	1	7	17	2	19
O26	Mix	FS	14.5	Yes	219	4281		5505	1470	225	0	7200	16	33	1	3	1	4	2	1	4	1	5	6	3	9
O8	Australian Shepherd	FS	14.8792	Yes				3606	0	0	0	3606	10	30	1	1	1	10	1	1	5	1	1	4	2	6
O17	Brittany spaniel	FS	14.9892	Yes	948	2286		4341	2751	108	0	7200	14	62	1	1	2	2	1	1	1	4	6	8	2	10
AB26	Border collie	MC	15.2	No									20	26	1	1	10	1	1	1	1	1	7	13	2	15
O18	Mix	MC	15.22	Yes	1485	4875		3855	3063	282	0	7200	8	53	1	2	1	6	1	1	10	1	7	5	2	7
O12	Pitbull	FS	15.4	Yes	164			3666	21	0	0	3687	20	70	6	4	5	3	1	1	1	1	1	16	2	18
O14	Beagle	FS	15.4	Yes				3891	0	0	0	3891	20	67	2	8	6	2	1	5	2	3	1	19	6	25
AB20	Mix	MC	15.4	No									14	46	1	1	1	1	1	1	1	1	6	4	2	6
O23	Mix	FS	16.2	Yes	684	1383	1506	2586	1293	2757	564	7200	16	62	6	6	2	6	1	2	2	1	1	15	3	18
