# Supplementary material for: Development and validation of a sleep questionnaire, SNoRE 3.0, to evaluate sleep in companion dogs
Source: Sci Rep. 2023 Aug 16;13:13340. doi: 10.1038/s41598-023-40048-1 (PMC10432410; doi:10.1038/s41598-023-40048-1)
Supplement: Supplementary file 3 — Supplementary Information 3. [file 41598_2023_40048_MOESM3_ESM.xlsx]

## Sheet: Sheet1
Confirmatory Analysis Data file. Scores for each SNoRE questiona long with ID and age are provided.
Name	Age (years)	Q1	Q2	Q3	Q5	Q6	Q7	Q8
T1	12	1	2	1	2	4	2	1
T2	1.53	1	3	2	1	1	1	1
T3	14.34	3	5	2	2	2	1	1
T4	6.95	1	3	1	1	1	2	1
T5		3	2	1	1	2	3	1
T6	7.79	1	1	1	2	1	1	1
T7	2.61	2	3	1	3	1	1	1
T8	1.14	1	1	1	1	1	1	1
T9	6.66	2	4	1	1	1	1	1
T10	3.79	1	3	2	7	2	1	1
T11		1	2	1	1	1	1	1
T12	1.28	1	5	1	3	1	1	1
T13	10.44	2	2	1	3	2	2	2
T14	2.95	1	1	1	1	1	1	1
T15	9.32	1	3	1	3	1	2	1
T16	8.58	1	3	2	1	1	1	1
T17	10.51	1	2	1	1	1	1	2
T18	12.08	1	1	1	1	1	1	1
T19	12.04	1	1	1	1	1	1	1
T20		1	3	1	1	1	1	1
T21	11.39	1	4	1	2	2	5	1
T22	6.37	1	1	1	3	4	2	1
T23		1	1	3	2	1	1	1
T24	4.91	1	1	1	2	1	1	1
T25	11.04	1	1	1	1	1	1	1
T26	6.9	1	1	1	1	2	1	1
T27	6.08	1	1	1	2	2	1	1
T28	1.27	4	5	1	4	3	3	1
T29	1.35	3	5	1	4	2	2	1
T30	12.4	2	2	1	1	1	1	1
T31	3.87	1	1	1	3	3	1	1
T32	7.84	3	2	2	5	5	5	2
T33	10.54	1	1	1	1	1	1	1
T34	1.93	1	1	1	1	1	1	1
T35	5.73	1	1	1	2	2	3	1
T36	11.63	1	1	1	1	3	1	1
T37	14.79	1	1	5	1	1	3	1
T38	4.83	1	2	1	2	1	1	1
T39	5.34	1	5	1	2	1	2	1
T40	3.25	1	1	1	1	1	1	2
T41	1.38	1	2	7	1	1	1	1
T42	13.65	1	3	1	2	2	2	1
T43	1.02	1	6	6	1	1	1	1
T44	17.02	1	1	1	1	1	1	1
T45	8.21	1	3	4	3	3	1	1
T46	4.18	1	1	1	1	1	1	1
T47	8.2	1	2	1	2	1	1	1
T48	8.05	1	3	1	2	1	1	2
T49		1	4	1	1	3	2	1
T50	11.75	1	1	1	1	1	1	1
T51	1.28	1	1	1	1	1	1	1
T52	14.96	1	5	3	3	2	1	1
T53	3.74	1	2	1	1	1	1	1
T54	5.15	1	2	2	2	1	1	1
T55	13.54	1	2	1	2	5	7	1
T56	3.59	1	2	1	3	1	1	1
T57	6.66	1	2	1	1	2	1	1
T58	3.35	1	5	1	1	3	1	1
T59	7.08	1	4	1	3	1	1	1
T60	8.04	1	2	1	2	3	2	1
T61	6.53	3	3	1	3	2	2	1
T62	7.87	1	2	2	1	1	1	1
T63	2.78	1	3	1	1	1	1	2
T64	10.48	1	2	2	1	1	1	1
T65	7.04	1	2	2	1	1	1	1
T66	3.61	1	1	1	3	1	2	1
T67	9.22	1	1	1	3	2	1	1
T68	5.89	2	1	1	3	2	1	2
T69	7.71	1	1	1	2	2	2	1
T70	6.41	2	1	1	2	1	1	1
T71	0.76	1	2	1	1	2	1	1
T72	9.64	8	5	3	1	4	3	1
T73	7.21	1	2	2	3	4	1	1
T74	1.01	1	2	2	1	1	1	1
T75	12.33	1	8	1	2	4	4	1
T76	8.27	1	1	1	1	1	1	1
T77	8.5	1	3	1	1	5	1	2
T78	1.29	2	1	1	1	1	1	1
T79	16.57	1	3	3	1	1	1	1
T80	4.22	1	2	1	1	1	1	1
T81	10.25	1	1	1	1	1	1	1
T82	7.65	1	1	2	1	3	1	1
T83	8.45	1	6	6	3	1	1	1
T84	7.45	1	2	1	1	1	1	1
T85	5.03	1	1	1	1	1	1	1
T86		1	2	1	3	1	1	1
T87	1.54	1	2	1	1	1	1	1
T88	2.03	3	2	1	4	2	2	1
T89	6.28	1	2	2	1	1	1	1
T90	2.82	3	4	1	3	6	1	1
T91	0.69	1	2	1	2	2	2	2
T92	2.34	1	2	1	1	1	1	1
T93	0.56	1	1	2	8	1	1	1
T94	10.04	1	1	1	1	1	2	1
T95	2.8	1	1	1	2	1	1	1
T96	11.4	2	3	1	3	2	1	1
T97		1	3	1	1	1	1	1
T98	3.58	1	5	2	2	1	1	1
T99	8.89	1	3	2	1	2	1	1
T100	9.15	1	1	1	1	1	1	1
T101	15.87	7	6	7	2	1	3	1
T102	7.08	1	2	1	2	1	1	1
T103	14.92	1	7	2	1	1	1	1
T104	4	1	1	1	1	2	1	1
T105	4	1	1	1	2	2	1	1
T106	2.42	3	2	1	3	2	5	1
T107	5.55	1	2	2	2	1	1	1
T108	5.52	1	2	1	1	1	1	1
T109		2	2	1	3	4	3	1
T110	13.65	1	2	2	1	1	3	1
T111	3.23	3	1	1	7	1	1	1
T112	1.93	4	2	3	1	2	1	1
T113	3.65	1	2	2	2	1	1	1
T114	12.29	1	4	4	4	6	1	1
T115	13.34	1	3	1	1	1	1	1
T116		3	2	4	4	5	2	1
T117	16.1	5	4	9	1	3	2	1
T118	14.68	1	3	5	2	2	3	1
T119	12.61	1	1	1	1	1	1	1
T120	7.24	1	7	3	5	3	1	1
T121	4	10	10	10	2	1	7	1
T122	10.64	1	1	1	1	1	1	1
T123	5	1	1	2	2	1	3	1
T124	4.09	1	1	1	1	1	5	1
T125	4.54	1	3	1	3	2	2	1
T126	5.26	3	6	1	1	1	1	1
T127	1.22	2	3	2	2	1	1	1
T128	5.5	1	1	1	1	1	1	1
T129	12.73	1	1	1	2	2	2	1
T130	6.88	1	3	2	2	3	2	1
T131	8.54	1	2	2	5	1	1	1
T132	3.85	1	1	1	1	1	2	2
T133	7.96	3	4	3	2	1	1	1
T134	16.37	1	5	7	1	4	1	1
T135	5.12	1	3	3	2	1	3	1
T136	13.42	2	4	6	6	3	1	1
T137	7.71	1	1	1	2	1	1	1
T138	5.03	1	1	1	2	2	1	1
T139	6.09	2	3	1	2	1	1	1
T140	0.7	3	3	7	6	3	3	1
T141	10.37	3	2	1	3	4	2	1
T142	15.63	1	2	4	1	1	4	1
T143	6.45	1	2	1	3	1	1	1
T144	1.78	1	2	2	2	1	1	1
T145	5.54	1	1	1	2	2	1	1
T146	10.69	1	3	2	3	4	2	1
T147	9.53	5	5	1	1	4	1	1
T148	1	1	3	4	3	2	1	1
T149	1.5	1	1	1	3	1	1	1
T150	0.94	2	3	1	2	1	4	1
T151	10.62	1	2	1	3	4	2	1
T152	0.43	5	3	3	3	2	1	1
T153	9.66	1	2	2	1	2	2	1
T154	10.67	1	1	1	5	1	1	1
T155	13.1	1	1	1	1	1	1	1
T156	0.96	1	1	1	1	1	1	1
T157	3.67	1	3	1	1	1	1	1
T158	1.78	1	1	1	1	1	1	1
T159	1.11	2	1	1	2	2	3	1
T160	6.36	1	5	1	5	4	5	1
T161	10.29	1	7	6	1	1	7	1
T162	3.7	1	2	1	1	1	1	1
T163	4.49	1	2	2	2	1	1	1
T164	2.62	1	1	1	3	1	1	1
T165	11.83	2	1	1	1	1	1	1
T166	15	1	4	2	5	1	10	1
T167	1.78	3	4	1	3	1	1	1
T168	4	3	7	3	5	5	4	1
T169	16.96	5	5	5	2	1	2	1
T170	1.02	2	1	1	1	3	1	1
T171	12.79	1	9	7	1	1	1	1
T172	10.15	1	1	1	3	1	2	1
T173	4.03	1	1	1	1	1	2	1
T174	6.08	1	1	1	1	1	1	1
T175	11.81	1	5	5	2	3	6	1
T176	1.2	1	3	2	1	1	1	1
T177	7.83	1	2	1	2	2	1	1
T178	8.46	1	3	1	1	1	1	1
T179	14	1	2	1	1	2	1	1
T180	8.04	1	3	1	2	1	1	1
T181	10.43	2	4	2	1	1	6	1
T182		5	3	1	2	1	1	1
T183		1	1	1	1	2	1	1
T184	2.85	1	2	1	2	1	1	1
T185	11.72	1	1	1	1	1	2	1
T186	4.38	1	2	1	1	1	1	1
T187	8.04	1	1	1	1	2	1	1
T188	12.02	5	7	2	1	1	1	1
T189	6	1	3	1	7	2	1	1
T190	12	1	3	1	1	1	1	1
T191	8.84	1	1	1	1	1	3	1
T192	14	1	2	1	1	1	2	1
T193	8.5	1	2	1	2	1	1
T194	11	7	7	2	5	5	3	1
