# Supplementary material for: Development and validation of a sleep questionnaire, SNoRE 3.0, to evaluate sleep in companion dogs
Source: Sci Rep. 2023 Aug 16;13:13340. doi: 10.1038/s41598-023-40048-1 (PMC10432410; doi:10.1038/s41598-023-40048-1)
Supplement: Supplementary file 4 — Supplementary Information 4. [file 41598_2023_40048_MOESM4_ESM.xlsx]

## Sheet: Sheet1
test-retyest Data File. Dog ID and age are provided along with the SCoRE results for individual quesitons and for the 2 Factors conszidered.
Name	Age (years)	Q1time1	Q2time1	Q3time1	Q5time1	Q6time1	Q8time1	Q1time2	Q2time2	Q3time2	Q5time2	Q6time2	Q8time2	Factor 1 time 1	Factor2 time 1	Factor 1 time 2	Factor 2 time 2	Total SNORE 3.0 time 1	Total SNORE 3.0 time 2
T1	12	1	2	1	2	4	2	2	2	1	2	3	2	6	6	7	5	12	12
T3	14.34	3	5	2	2	2	1	1	2	3	5	6	1	11	4	7	11	15	18
T4	6.95	1	3	1	1	1	2	1	3	1	2	1	2	7	2	7	3	9	10
T5		3	2	1	1	2	3	2	2	1	3	3	2	9	3	7	6	12	13
T12	1.28	1	5	1	3	1	1	1	2	1	1	1	1	8	4	5	2	12	7
T13	10.44	3	4	1	2	2	2	2	2	1	3	2	2	10	4	7	5	14	12
T14	2.95	1	1	1	1	1	1	1	2	2	1	1	1	4	2	6	2	6	8
T16	10.51	1	3	1	1	1	1	1	2	1	1	1	1	6	2	5	2	8	7
T18	12.08	1	1	1	1	1	1	1	1	2	2	2	1	4	2	5	4	6	9
T19	12.04	1	1	1	1	1	1	1	1	1	1	1	1	4	2	4	2	6	6
T24	4.91	1	1	1	2	1	1	1	1	1	1	1	1	4	3	4	2	7	6
T25	11.04	1	1	1	1	1	1	1	1	1	1	1	1	4	2	4	2	6	6
T26	6.9	1	2	1	1	1	1	1	1	1	1	2	1	5	2	4	3	7	7
T27	14	1	2	1	1	1	2	1	1	1	1	1	2	6	2	5	2	8	7
T28	1.27	4	5	1	4	3	3	5	5	1	3	3	5	13	7	16	6	20	22
T31	3.87	1	1	1	3	3	1	1	4	1	3	2	1	4	6	7	5	10	12
T32	7.84	1	3	1	3	3	3	3	2	2	5	5	5	8	6	12	10	14	22
T34	1.93	1	1	1	1	1	1	1	1	1	1	1	1	4	2	4	2	6	6
T193	2	1	3	1	2	1	1	1	3	1	4	3	4	6	3	9	7	9	16
T35	5.73	1	1	1	2	2	3	1	2	2	1	1	2	6	4	7	2	10	9
T36	11.63	1	1	1	1	3	1	1	1	1	2	2	1	4	4	4	4	8	8
T37	14.79	1	1	5	1	1	3	1	1	1	1	1	2	10	2	5	2	12	7
Cody	13	1	2	1	3	3	2	1	1	1	2	3	1	6	6	4	5	12	9
T39	3.25	1	1	1	1	1	3	1	1	1	1	1	1	6	2	4	2	8	6
T40	5.34	1	5	1	2	1	2	1	3	2	1	2	1	9	3	7	3	12	10
T41	13.65	1	3	1	2	2	1	1	3	1	2	2	2	6	4	7	4	10	11
T42	1.38	1	2	7	1	1	1	2	1	3	1	1	1	11	2	7	2	13	9
T43	1.02	1	6	6	1	1	1	1	5	2	1	1	1	14	2	9	2	16	11
T45	8.21	1	3	4	3	3	1	3	3	5	3	3	2	9	6	13	6	15	19
T46	4.18	1	1	1	1	1	1	1	1	1	1	1	1	4	2	4	2	6	6
T47	8.2	1	2	1	2	1	1	1	2	1	1	1	1	5	3	5	2	8	7
T48	8.05	1	1	1	3	1	1	1	3	1	2	1	1	4	4	6	3	8	9
T50	11.75	1	1	1	1	1	1	1	1	1	1	1	1	4	2	4	2	6	6
T53	1.28	1	2	1	1	1	1	1	2	1	1	1	1	5	2	5	2	7	7
T55	13.54	1	2	1	2	5	7	1	2	1	2	2	1	11	7	5	4	18	9
T56	3.35	1	5	1	1	3	1	1	2	1	1	1	1	8	4	5	2	12	7
T59	8.04	1	2	1	2	3	2	1	2	1	2	2	2	6	5	6	4	11	10
T60	6.53	3	3	1	3	2	2	1	2	1	2	3	2	9	5	6	5	14	11
T62	2.78	3	2	1	2	2	1	1	3	1	1	1	1	7	4	6	2	11	8
T63	10.48	1	2	2	1	1	1	1	4	3	1	3	6	6	2	14	4	8	18
T64	7.04	1	2	2	1	1	1	1	2	2	1	1	1	6	2	6	2	8	8
T67	5.89	6	1	1	1	1	1	2	1	1	3	2	1	9	2	5	5	11	10
T68	1.01	1	2	2	1	1	1	1	2	2	2	1	1	6	2	6	3	8	9
T69	6.41	2	1	1	2	1	1	1	1	1	1	1	1	5	3	4	2	8	6
T76	8.5	1	3	1	1	7	1	1	3	1	1	5	1	6	8	6	6	14	12
T78	16.57	1	3	3	1	1	1	2	3	4	1	1	1	8	2	10	2	10	12
T79	4.22	1	2	1	1	1	1	1	2	1	1	1	1	5	2	5	2	7	7
T81	7.65	1	1	2	1	3	1	1	2	1	1	3	1	5	4	5	4	9	9
T83	7.45	1	2	1	1	1	1	1	2	1	1	1	1	5	2	5	2	7	7
T89	2.82	3	4	1	3	6	1	3	6	1	3	4	2	9	9	12	7	18	19
T90	0.69	1	2	1	3	2	2	1	2	1	2	2	2	6	5	6	4	11	10
T91	2.34	1	2	1	1	1	1	1	2	1	2	1	2	5	2	6	3	7	9
T94	2.8	1	1	1	2	1	1	1	1	1	2	2	1	4	3	4	4	7	8
T93	10.04	1	1	1	1	1	2	1	1	1	1	1	2	5	2	5	2	7	7
T95	11.4	2	3	1	3	2	1	2	3	1	2	1	1	7	5	7	3	12	10
T99	9.15	1	1	1	1	1	1	1	1	1	1	1	1	4	2	4	2	6	6
T100	15.87	7	6	7	2	1	3	2	3	4	1	1	2	23	3	11	2	26	13
T101	7.08	1	2	1	2	1	1	1	2	1	2	1	1	5	3	5	3	8	8
T102	14.92	1	7	2	1	1	1	1	7	4	1	1	3	11	2	15	2	13	17
T103	4	1	1	1	1	2	1	1	1	1	2	2	1	4	3	4	4	7	8
T104	4	1	1	1	2	2	1	1	1	1	2	2	1	4	4	4	4	8	8
T192	8.5	1	2	1	2	1	1	1	1	1	1	1	1	5	3	4	2	8	6
T111	1.93	4	2	3	1	2	1	1	3	3	1	1	1	10	3	8	2	13	10
T114	13.34	1	3	1	1	1	1	1	3	1	1	1	1	6	2	6	2	8	8
T118	12.61	1	1	1	1	1	1	1	1	1	1	1	1	4	2	4	2	6	6
T120	4	10	10	10	2	1	7	6	8	8	1	1	8	37	3	30	2	40	32
T121	10.64	1	1	1	1	1	1	1	1	1	1	1	1	4	2	4	2	6	6
T122	5	1	1	2	2	1	3	1	1	1	1	1	2	7	3	5	2	10	7
T123	4.09	1	1	1	1	1	5	1	2	1	2	2	5	8	2	9	4	10	13
T124	4.54	1	3	1	3	2	2	2	3	1	2	2	2	7	5	8	4	12	12
T128	6.88	1	3	2	2	3	2	2	4	2	2	2	2	8	5	10	4	13	14
T129	12.73	1	1	1	2	2	2	1	1	1	1	1	3	5	4	6	2	9	8
T130	3.85	1	1	1	2	1	2	1	1	1	1	1	2	5	3	5	2	8	7
T133	16.37	1	5	7	1	4	1	1	4	6	1	1	1	14	5	12	2	19	14
T144	5.54	1	1	1	2	2	1	1	1	1	1	1	1	4	4	4	2	8	6
T145	10.69	1	3	2	3	4	2	1	3	1	3	2	1	8	7	6	5	15	11
T147	1	1	3	4	3	2	1	1	3	4	3	2	1	9	5	9	5	14	14
T150	10.62	1	2	1	3	4	2	2	2	1	5	5	3	6	7	8	10	13	18
T194	1.5	1	1	1	3	1	1	1	1	2	1	1	2	4	4	6	2	8	8
T152	9.66	1	2	2	1	2	2	1	2	2	1	1	1	7	3	6	2	10	8
T156	3.67	1	3	1	1	1	1	1	1	1	1	1	1	6	2	4	2	8	6
T160	10.29	1	7	6	1	1	7	2	4	5	1	3	1	21	2	12	4	23	16
T161	3.7	1	2	1	1	1	1	1	2	2	1	1	1	5	2	6	2	7	8
T164	11.83	2	1	1	1	1	1	1	2	2	1	1	1	5	2	6	2	7	8
T167	4	3	7	3	5	5	4	3	7	3	3	4	4	17	10	17	7	27	24
T168	16.96	5	5	5	2	1	2	5	5	5	3	3	2	17	3	17	6	20	23
T169	1.02	2	1	1	1	3	1	2	1	1	2	3	2	5	4	6	5	9	11
T173	11.81	1	5	5	2	3	6	1	2	4	2	2	4	17	5	11	4	22	15
T174	6.08	1	1	1	1	1	1	1	2	1	1	1	1	4	2	5	2	6	7
T175	1.2	1	3	2	1	1	1	3	2	2	1	2	1	7	2	8	3	9	11
T177	8.46	1	2	1	2	1	1	2	2	2	1	2	1	5	3	7	3	8	10
T179	8.04	1	3	1	2	1	1	1	2	1	2	2	1	6	3	5	4	9	9
T186	11	7	7	2	5	5	3	5	7	4	3	7	3	19	10	19	10	29	29
T193	8.04	1	1	1	1	2	1	1	1	1	1	3	1	4	3	4	4	7	8
T187	12.02	5	7	2	1	1	1	2	6	1	1	1	1	15	2	10	2	17	12
T188	12	1	3	1	1	1	1	1	3	1	1	1	1	6	2	6	2	8	8
T190	8.84	1	1	1	1	1	1	1	1	1	1	1	3	4	2	6	2	6	8
